# Supplementary material for: Population Structure of Mountain Pine Beetle Symbiont Leptographium longiclavatum and the Implication on the Multipartite Beetle-Fungi Relationships
Source: PLoS One. 2014 Aug 25;9(8):e105455. doi: 10.1371/journal.pone.0105455 (PMC4143264; doi:10.1371/journal.pone.0105455)
Supplement: Table S1 — Microsatellite profiles for 241 strains (strains in grey were not included in the clone corrected data set). (XLSX) [file pone.0105455.s006.xlsx]

## Sheet: suppl. Table1
suppl. Table 1. Microsatellite profiles for 241 isolates (isolates in grey are clones)
Isolate code	Sampling Location	Loci
		SR14		SR16		SR24		SR36		SR45		SR52		SR53		SR57		SR7		SR47
917AW2-2	Burns Lake	180	180	151	151	238	238	179	179	-1	-1	243	243	290	290	231	231	251	251	189	189
927EW2-1	(-125.765; 54.2303)	180	180	146	146	247	247	177	177	264	264	243	243	298	298	231	231	245	245	182	182
927EW1-1		180	180	151	151	247	247	179	179	264	264	243	243	290	290	231	231	235	235	-1	-1
924AG-2		180	180	151	151	-1	-1	179	179	264	264	243	243	290	290	231	231	245	245	182	182
922EW2-1		180	180	146	146	241	241	179	179	264	264	250	250	290	290	231	231	243	243	189	189
925EG-2		-1	-1	151	151	238	238	179	179	264	264	243	243	-1	-1	224	224	251	251	182	182
927EG.2		180	180	151	151	238	238	179	179	264	264	243	243	288	288	224	224	249	249	182	182
922AG.2		183	183	151	151	247	247	179	179	264	264	250	250	288	288	231	231	243	243	182	182
927EW2-1		180	180	146	146	247	247	177	177	264	264	243	243	298	298	231	231	245	245	182	182
957AW1-2	Prince George	180	180	151	151	247	247	179	179	264	264	243	243	290	290	231	231	247	247	189	189
953AW2-2	(-122.8597; 53.7358)	180	180	151	151	-1	-1	179	179	264	264	243	243	290	290	231	231	251	251	-1	-1
949AW1-2		180	180	146	146	238	238	-1	-1	264	264	243	243	290	290	231	231	251	251	182	182
951EW2-1		180	180	151	151	241	241	179	179	258	258	250	250	290	290	231	231	243	243	-1	-1
960AG-2		180	180	151	151	241	241	179	179	264	264	243	243	290	290	231	231	243	243	189	189
955AW1-1		180	180	151	151	238	238	179	179	264	264	243	243	290	290	231	231	235	235	189	189
957AW1-1		180	180	146	146	247	247	179	179	264	264	243	243	290	290	231	231	251	251	189	189
959EW1-2		180	180	151	151	247	247	179	179	264	264	243	243	290	290	231	231	251	251	182	182
959AW1-1		180	180	151	151	238	238	179	179	264	264	243	243	290	290	231	231	245	245	182	182
960EG-2		180	180	151	151	238	238	179	179	264	264	243	243	290	290	231	231	245	245	189	189
959EW1.1		180	180	151	151	247	247	179	179	264	264	243	243	288	288	231	231	249	249	182	182
952AG1		180	180	151	151	247	247	179	179	264	264	243	243	288	288	231	231	243	243	-1	-1
957AW2.2		180	180	151	151	241	241	175	175	270	270	243	243	288	288	231	231	241	241	189	189
959EW2.2		180	180	151	151	-1	-1	179	179	-1	-1	243	243	288	288	231	231	249	249	182	182
933AW2.2		180	180	151	151	238	238	175	175	264	264	243	243	-1	-1	224	224	241	241	189	189
955AW1.2		180	180	-1	-1	238	238	179	179	264	264	243	243	288	288	231	231	231	231	189	189
954EW1.2		180	180	146	146	238	238	179	179	264	264	243	243	288	288	231	231	241	241	189	189
953AW2-1		180	180	151	151	238	238	179	179	264	264	243	243	290	290	231	231	245	245	189	189
981AW2-2	Quesnel	180	180	146	146	238	238	179	179	252	252	264	264	290	290	217	217	251	251	182	182
985EW2-1	(-122.492; 52.9784)	180	180	151	151	247	247	179	179	264	264	243	243	290	290	231	231	245	245	189	189
990AW2-1		180	180	-1	-1	247	247	179	179	264	264	243	243	290	290	231	231	231	231	-1	-1
981EW1-1		180	180	151	151	238	238	179	179	264	264	243	243	290	290	231	231	245	245	189	189
973AW2-2		180	180	151	151	238	238	179	179	264	264	243	243	290	290	224	224	245	245	-1	-1
988AW2-2		180	180	151	151	247	247	-1	-1	264	264	-1	-1	290	290	224	224	245	245	-1	-1
990EW1.2		180	180	151	151	238	238	179	179	264	264	243	243	288	288	224	224	243	243	182	182
981EW2.2		180	180	146	146	-1	-1	179	179	264	264	243	243	288	288	231	231	249	249	182	182
980EW1.2		174	174	151	151	247	247	179	179	-1	-1	243	243	288	288	231	231	249	249	182	182
989EW2.1		-1	-1	151	151	238	238	175	175	264	264	243	243	304	304	231	231	241	241	189	189
985AMPBPC-2		180	180	151	151	238	238	179	179	264	264	243	243	290	290	231	231	251	251	-1	-1
990EW1-1		180	180	151	151	238	238	179	179	264	264	243	243	290	290	231	231	245	245	189	189
SLKw1436	Kamloops	180	180	151	151	238	238	179	179	264	264	250	250	290	290	231	231	249	249	189	189
SLKw1448	(-119.8328; 50.5008)	180	180	146	146	238	238	177	177	264	264	250	250	298	298	231	231	249	249	189	189
SLKw439		180	180	151	151	238	238	179	179	264	264	243	243	290	290	-1	-1	245	245	182	182
kw3801		180	180	151	151	238	238	179	179	264	264	243	243	290	290	224	224	239	239	189	189
Kw3802		180	180	151	151	238	238	179	179	264	264	243	243	-1	-1	224	224	241	241	189	189
SLK217		180	180	151	151	238	238	175	175	264	264	243	243	306	306	231	231	245	245	189	189
KW4815		183	183	151	151	238	238	179	179	264	264	243	243	290	290	231	231	241	241	196	196
SLKw1437		-1	-1	151	151	238	238	179	179	264	264	250	250	290	290	231	231	249	249	189	189
SLKw1434		180	180	151	151	238	238	179	179	264	264	243	243	290	290	224	224	251	251	189	189
SLK43		171	171	151	151	238	238	-1	-1	264	264	243	243	290	290	224	224	241	241	189	189
SLKw402		-1	-1	151	151	238	238	-1	-1	264	264	243	243	-1	-1	224	224	251	251	189	189
SLWw1436		180	180	151	151	238	238	179	179	264	264	250	250	-1	-1	231	231	249	249	189	189
SLKw1424		180	180	151	151	238	238	-1	-1	264	264	250	250	-1	-1	231	231	247	247	189	189
SLK215		180	180	151	151	238	238	175	175	264	264	243	243	304	304	231	231	-1	-1	189	189
KW4810		180	180	146	146	238	238	179	179	-1	-1	243	243	288	288	231	231	241	241	189	189
SLKw1402		180	180	151	151	238	238	179	179	270	270	243	243	306	306	224	224	251	251	189	189
893AW1-1M		180	180	151	151	238	238	179	179	270	270	243	243	306	306	231	231	243	243	189	189
885AW1-1M		180	180	151	151	238	238	175	175	264	264	250	250	-1	-1	-1	-1	249	249	189	189
889AW1-1M		180	180	151	151	238	238	179	179	264	264	-1	-1	290	290	231	231	249	249	189	189
898AEG-1M		180	180	151	151	247	247	179	179	264	264	243	243	290	290	231	231	247	247	189	189
896aw2-1M		180	180	151	151	238	238	-1	-1	270	270	243	243	306	306	231	231	243	243	189	189
871AW1.2M		180	180	151	151	238	238	179	179	-1	-1	243	243	288	288	231	231	241	241	196	196
SLKw1450		180	180	151	151	238	238	179	179	264	264	250	250	290	290	231	231	249	249	189	189
KW3808		180	180	151	151	238	238	179	179	264	264	250	250	290	290	231	231	249	249	189	189
SLKw1447		180	180	151	151	238	238	179	179	264	264	250	250	290	290	231	231	249	249	189	189
SLKw1433		180	180	151	151	238	238	179	179	264	264	250	250	290	290	231	231	249	249	189	189
11-106-LE-G-1	Merritt	180	180	151	151	238	238	-1	-1	264	264	250	250	290	290	231	231	249	249	189	189
11-106-LE-G-2c7	(-120.7797; 50.1094)	-1	-1	-1	-1	-1	-1	179	179	264	264	250	250	290	290	231	231	249	249	189	189
11-125-PA-G-110		180	180	151	151	247	247	175	175	264	264	243	243	306	306	231	231	241	241	196	196
11-125-PA-G-212		183	183	151	151	247	247	177	177	264	264	243	243	298	298	231	231	251	251	189	189
9-125-PA-G-11		180	180	151	151	238	238	179	179	270	270	243	243	290	290	224	224	243	243	189	189
14-24-LE-G-1		-1	-1	146	146	247	247	177	177	-1	-1	243	243	298	298	231	231	231	231	196	196
14-8-PA-G-1		180	180	146	146	238	238	177	177	264	264	243	243	298	298	231	231	241	241	189	189
11-106-LE-G-2a5		180	180	151	151	238	238	179	179	264	264	250	250	290	290	231	231	249	249	189	189
29-8-LE-G-22A-1		183	183	151	151	238	238	179	179	264	264	243	243	290	290	-1	-1	243	243	189	189
14.24.PA.G.3		183	183	151	151	238	238	179	179	264	264	243	243	288	288	231	231	241	241	-1	-1
6.125.PA.G.3		180	180	151	151	244	244	179	179	264	264	243	243	288	288	231	231	247	247	-1	-1
9.123.LE.G.1		180	180	151	151	238	238	179	179	264	264	243	243	288	288	224	224	241	241	-1	-1
6.125.LE.G.1		180	180	146	146	247	247	179	179	-1	-1	264	264	-1	-1	231	231	247	247	-1	-1
28.84.PA.G.2		180	180	151	151	-1	-1	179	179	264	264	-1	-1	296	296	231	231	241	241	-1	-1
11-106-PA-G-49		180	180	151	151	238	238	179	179	264	264	250	250	290	290	231	231	249	249	189	189
SLWg408	Williams Lake	180	180	151	151	238	238	179	179	264	264	243	243	-1	-1	217	217	243	243	182	182
SLWw407	(-122.5242; 52.0264)	180	180	151	151	238	238	179	179	264	264	243	243	290	290	231	231	243	243	189	189
SLWw416		180	180	151	151	247	247	179	179	282	282	243	243	290	290	231	231	251	251	189	189
SLWw406		180	180	146	146	238	238	179	179	264	264	243	243	290	290	231	231	-1	-1	189	189
SLWw420		-1	-1	-1	-1	238	238	179	179	270	270	243	243	306	306	231	231	249	249	196	196
SLWw417		180	180	151	151	247	247	179	179	264	264	243	243	290	290	231	231	251	251	189	189
SLWw409		180	180	151	151	238	238	179	179	270	270	243	243	306	306	231	231	243	243	189	189
SLWw410		180	180	146	146	247	247	-1	-1	264	264	243	243	290	290	231	231	251	251	189	189
SLWw419		180	180	146	146	247	247	179	179	264	264	243	243	290	290	231	231	251	251	189	189
SLWg603		-1	-1	151	151	238	238	175	175	264	264	243	243	306	306	224	224	241	241	189	189
SLWw412		180	180	146	146	247	247	179	179	264	264	-1	-1	288	288	231	231	249	249	189	189
SLWw422		180	180	151	151	238	238	179	179	270	270	243	243	304	304	231	231	241	241	189	189
SLWg401		180	180	151	151	-1	-1	179	179	264	264	243	243	-1	-1	224	224	241	241	189	189
SLWw414		180	180	146	146	247	247	179	179	264	264	243	243	288	288	231	231	249	249	189	189
SLWw411		180	180	146	146	247	247	179	179	-1	-1	-1	-1	288	288	231	231	249	249	189	189
SLWw426		180	180	146	146	247	247	179	179	-1	-1	243	243	288	288	231	231	-1	-1	189	189
SLWg403		180	180	151	151	241	241	175	175	270	270	243	243	304	304	231	231	247	247	189	189
SLWw404		180	180	151	151	238	238	179	179	264	264	243	243	288	288	224	224	-1	-1	182	182
SLWg003		180	180	151	151	238	238	175	175	264	264	243	243	304	304	224	224	241	241	189	189
SLWw413		180	180	146	146	247	247	179	179	264	264	243	243	288	288	231	231	-1	-1	189	189
SLWw001		180	180	-1	-1	241	241	175	175	270	270	243	243	-1	-1	231	231	241	241	189	189
SLWw418		180	180	146	146	247	247	179	179	264	264	243	243	290	290	231	231	251	251	189	189
SS487	Golden	183	183	151	151	238	238	179	179	264	264	243	243	288	288	231	231	247	247	189	189
SS488	(-116.763; 51.288)	180	180	151	151	247	247	179	179	264	264	243	243	304	304	231	231	247	247	196	196
SS494		180	180	146	146	238	238	179	179	264	264	243	243	288	288	224	224	251	251	189	189
SS504		180	180	146	146	238	238	175	175	264	264	243	243	288	288	224	224	241	241	189	189
SS507		180	180	146	146	238	238	179	179	264	264	250	250	288	288	231	231	223	223	189	189
SS509		183	183	146	146	238	238	179	179	264	264	243	243	288	288	231	231	249	249	189	189
SS537		183	183	146	146	238	238	175	175	264	264	243	243	288	288	231	231	241	241	196	196
SS3		183	183	151	151	238	238	179	179	264	264	243	243	288	288	231	231	247	247	189	189
SS42	Sparwood	180	180	151	151	238	238	179	179	252	252	243	243	304	304	231	231	241	241	189	189
SS49	(-113.734; 49.804)	180	180	151	151	238	238	179	179	270	270	243	243	304	304	231	231	243	243	189	189
SS497		180	180	151	151	238	238	179	179	252	252	243	243	288	288	231	231	241	241	203	203
SS501		180	180	146	146	238	238	179	179	264	264	243	243	288	288	231	231	243	243	189	189
SS503		180	180	146	146	238	238	179	179	258	258	243	243	288	288	231	231	243	243	203	203
SS531		180	180	151	151	238	238	179	179	270	270	243	243	288	288	231	231	243	243	196	196
SS490	Yoho	180	180	146	146	238	238	179	179	264	264	243	243	288	288	224	224	251	251	-1	-1
SS491	(-116.181; 51.071)	180	180	146	146	238	238	179	179	264	264	-1	-1	288	288	224	224	251	251	189	189
SS502		180	180	151	151	238	238	179	179	246	246	243	243	288	288	224	224	243	243	196	196
SS505		180	180	151	151	238	238	179	179	282	282	243	243	288	288	231	231	241	241	189	189
SS506		180	180	151	151	238	238	179	179	264	264	243	243	288	288	224	224	251	251	189	189
SS45	Canmore	180	180	146	146	238	238	179	179	264	264	243	243	288	288	231	231	221	221	189	189
SS50	(-115.301; 50.981)	180	180	146	146	238	238	179	179	264	264	243	243	288	288	231	231	251	251	189	189
SS171		180	180	151	151	238	238	179	179	246	246	243	243	288	288	224	224	243	243	196	196
SS202		180	180	146	146	238	238	179	179	264	264	250	250	288	288	231	231	221	221	189	189
SS220		183	183	151	151	247	247	179	179	264	264	243	243	288	288	231	231	245	245	196	196
SS279		180	180	151	151	238	238	179	179	246	246	243	243	288	288	231	231	241	241	189	189
SS291		180	180	151	151	238	238	179	179	282	282	243	243	288	288	231	231	241	241	189	189
SS327		183	183	151	151	238	238	179	179	264	264	243	243	288	288	231	231	247	247	189	189
SS335		180	180	151	151	238	238	179	179	246	246	243	243	-1	-1	231	231	241	241	189	189
SS340		180	180	151	151	238	238	-1	-1	264	264	243	243	288	288	231	231	229	229	196	196
SS458		180	180	151	151	238	238	179	179	264	264	243	243	304	304	231	231	247	247	196	196
SS57		180	180	151	151	238	238	179	179	282	282	243	243	288	288	231	231	241	241	189	189
SS351	Crowsnest Pass	183	183	151	151	238	238	179	179	246	246	243	243	288	288	231	231	241	241	203	203
SS360	(-114.533; 49.678)	180	180	146	146	238	238	179	179	270	270	243	243	288	288	231	231	241	241	189	189
SS425		183	183	146	146	238	238	179	179	264	264	243	243	288	288	231	231	247	247	189	189
SS426		180	180	146	146	241	241	179	179	246	246	243	243	288	288	231	231	243	243	203	203
SS534		180	180	146	146	247	247	179	179	264	264	243	243	288	288	224	224	253	253	189	189
10-02-08AWASH	Valemount	180	180	151	151	238	238	177	177	264	264	243	243	288	288	224	224	245	245	189	189
SS485	(-119.349; 52.919)	180	180	151	151	238	238	179	179	264	264	243	243	288	288	224	224	241	241	189	189
SS486		180	180	146	146	241	241	179	179	264	264	250	250	288	288	231	231	243	243	189	189
SS489		180	180	151	151	238	238	175	175	264	264	243	243	288	288	224	224	241	241	189	189
SS492		180	180	146	146	238	238	179	179	264	264	243	243	288	288	231	231	245	245	189	189
SS493		180	180	151	151	238	238	179	179	264	264	243	243	288	288	231	231	245	245	182	182
SS495		180	180	146	146	238	238	175	175	264	264	243	243	304	304	231	231	245	245	189	189
SS508		180	180	146	146	241	241	175	175	270	270	243	243	304	304	231	231	243	243	189	189
SS7	Tumbler Ridge	180	180	151	151	247	247	179	179	264	264	243	243	304	304	224	224	251	251	189	189
SS167	(-121.558; 55.319)	180	180	151	151	238	238	179	179	264	264	243	243	304	304	231	231	247	247	189	189
SS173		180	180	151	151	247	247	179	179	264	264	243	243	288	288	224	224	245	245	189	189
SS174		180	180	151	151	247	247	179	179	264	264	243	243	288	288	231	231	245	245	189	189
SS175		180	180	151	151	238	238	179	179	264	264	243	243	288	288	231	231	247	247	189	189
SS176		183	183	151	151	238	238	175	175	264	264	243	243	304	304	224	224	241	241	189	189
SS211		183	183	151	151	247	247	179	179	264	264	243	243	288	288	231	231	251	251	189	189
SS241		183	183	146	146	247	247	179	179	264	264	243	243	288	288	231	231	251	251	189	189
SS242		180	180	151	151	238	238	179	179	282	282	243	243	288	288	231	231	243	243	189	189
SS246		180	180	151	151	247	247	179	179	264	264	243	243	288	288	231	231	245	245	-1	-1
SS248		180	180	151	151	247	247	179	179	264	264	243	243	304	304	231	231	247	247	189	189
SS275		180	180	151	151	238	238	179	179	264	264	243	243	288	288	231	231	251	251	189	189
SS276		180	180	151	151	247	247	179	179	264	264	243	243	288	288	231	231	245	245	189	189
SS277		180	180	151	151	238	238	179	179	264	264	243	243	288	288	231	231	245	245	-1	-1
SS347		180	180	151	151	238	238	179	179	264	264	243	243	288	288	224	224	245	245	182	182
SS356		180	180	151	151	238	238	179	179	264	264	243	243	288	288	231	231	251	251	182	182
08-01-06APHL		180	180	151	151	238	238	177	177	264	264	243	243	288	288	231	231	245	245	182	182
SS4		180	180	151	151	238	238	179	179	264	264	243	243	288	288	224	224	245	245	182	182
SS135		180	180	151	151	238	238	179	179	264	264	243	243	288	288	224	224	245	245	182	182
SS213		180	180	151	151	238	238	179	179	264	264	243	243	288	288	224	224	245	245	182	182
SS61		180	180	151	151	247	247	179	179	264	264	243	243	288	288	231	231	245	245	189	189
SS118	Fairview	180	180	151	151	247	247	179	179	264	264	243	243	304	304	231	231	245	245	182	182
SS119	(-119.051; 56.206)	180	180	146	146	247	247	179	179	264	264	243	243	288	288	231	231	251	251	189	189
SS121		180	180	151	151	247	247	179	179	264	264	243	243	-1	-1	231	231	247	247	189	189
SS125		180	180	151	151	247	247	179	179	264	264	243	243	-1	-1	231	231	247	247	189	189
SS128		183	183	151	151	238	238	179	179	264	264	243	243	304	304	231	231	245	245	189	189
SS129		180	180	151	151	241	241	175	175	270	270	243	243	288	288	231	231	243	243	189	189
SS130		180	180	151	151	247	247	179	179	264	264	243	243	304	304	231	231	245	245	189	189
SS133		180	180	151	151	247	247	179	179	264	264	243	243	288	288	224	224	245	245	189	189
SS144		180	180	151	151	247	247	179	179	264	264	243	243	288	288	231	231	253	253	182	182
SS212		180	180	151	151	247	247	179	179	264	264	243	243	288	288	231	231	251	251	189	189
SS233		180	180	151	151	238	238	179	179	264	264	243	243	288	288	231	231	245	245	189	189
SS234		180	180	151	151	247	247	179	179	264	264	243	243	288	288	231	231	245	245	-1	-1
SS250		180	180	151	151	238	238	175	175	264	264	243	243	288	288	224	224	241	241	189	189
SS259		180	180	151	151	247	247	179	179	264	264	243	243	288	288	231	231	245	245	189	189
SS232		180	180	151	151	247	247	179	179	264	264	243	243	288	288	231	231	245	245	189	189
SS126	Fox Creek	180	180	151	151	247	247	179	179	264	264	243	243	288	288	231	231	251	251	182	182
SS131	(-116.652; 54.657)	180	180	151	151	238	238	179	179	264	264	243	243	288	288	224	224	245	245	182	182
SS132		180	180	151	151	238	238	179	179	264	264	243	243	288	288	231	231	245	245	189	189
SS199		180	180	151	151	247	247	179	179	264	264	243	243	288	288	231	231	253	253	189	189
SS208		180	180	151	151	247	247	179	179	264	264	243	243	288	288	231	231	245	245	182	182
SS240		180	180	151	151	238	238	175	175	264	264	243	243	304	304	231	231	241	241	189	189
SS252		180	180	151	151	238	238	179	179	264	264	243	243	288	288	231	231	245	245	-1	-1
SS253		180	180	151	151	238	238	175	175	264	264	243	243	288	288	224	224	241	241	-1	-1
SS354		180	180	151	151	238	238	179	179	264	264	243	243	288	288	231	231	245	245	189	189
SS379		180	180	146	146	247	247	179	179	264	264	243	243	288	288	231	231	251	251	182	182
SS381		180	180	146	146	238	238	179	179	264	264	243	243	288	288	231	231	251	251	182	182
SS385		180	180	146	146	238	238	179	179	264	264	243	243	288	288	231	231	245	245	182	182
SS422		180	180	146	146	247	247	179	179	264	264	243	243	288	288	231	231	245	245	182	182
SS424		180	180	146	146	247	247	179	179	264	264	243	243	288	288	231	231	251	251	189	189
SS428		180	180	146	146	238	238	179	179	264	264	243	243	288	288	231	231	245	245	189	189
SS408		180	180	146	146	247	247	179	179	264	264	243	243	288	288	231	231	245	245	182	182
SS418		180	180	146	146	247	247	179	179	264	264	243	243	288	288	231	231	245	245	182	182
SS27	Grande Prairies	180	180	-1	-1	238	238	179	179	-1	-1	243	243	288	288	231	231	245	245	182	182
SS28	(-118.904; 54.795)	180	180	151	151	247	247	179	179	264	264	243	243	288	288	231	231	245	245	182	182
SS39		180	180	151	151	247	247	179	179	264	264	243	243	288	288	231	231	251	251	182	182
SS48		180	180	151	151	238	238	175	175	264	264	243	243	304	304	-1	-1	241	241	189	189
SS64		180	180	151	151	238	238	-1	-1	264	264	243	243	288	288	231	231	251	251	189	189
SS65		180	180	151	151	238	238	179	179	264	264	243	243	288	288	231	231	251	251	182	182
SS66		180	180	151	151	247	247	179	179	264	264	243	243	288	288	224	224	251	251	189	189
SS308		180	180	151	151	238	238	179	179	264	264	243	243	288	288	231	231	251	251	189	189
SS337		180	180	151	151	247	247	179	179	264	264	243	243	-1	-1	231	231	251	251	182	182
SS344		180	180	146	146	238	238	179	179	264	264	243	243	288	288	231	231	251	251	189	189
SS345		180	180	151	151	238	238	179	179	264	264	243	243	288	288	231	231	245	245	189	189
SS369		183	183	146	146	247	247	179	179	264	264	243	243	288	288	231	231	245	245	182	182
SS372		180	180	146	146	238	238	175	175	264	264	243	243	288	288	231	231	245	245	182	182
SS386		180	180	146	146	247	247	179	179	264	264	243	243	288	288	231	231	251	251	189	189
SS441		180	180	146	146	247	247	179	179	264	264	243	243	288	288	231	231	245	245	189	189
SS454		180	180	146	146	247	247	179	179	264	264	243	243	288	288	231	231	251	251	182	182
SS462		180	180	146	146	241	241	179	179	264	264	250	250	288	288	231	231	243	243	189	189
SS465		180	180	146	146	247	247	179	179	264	264	243	243	288	288	231	231	245	245	182	182
SS467		180	180	146	146	238	238	179	179	264	264	243	243	288	288	231	231	245	245	189	189
SS468		183	183	146	146	247	247	179	179	264	264	243	243	288	288	231	231	251	251	189	189
SS341		180	180	146	146	247	247	179	179	264	264	243	243	288	288	231	231	251	251	189	189
SS359		180	180	146	146	247	247	179	179	264	264	243	243	288	288	231	231	245	245	189	189
SS367		180	180	146	146	247	247	179	179	264	264	243	243	288	288	231	231	245	245	189	189
SS62	Kakwa	180	180	151	151	238	238	179	179	264	264	243	243	288	288	231	231	251	251	189	189
SS63	(-119.615; 53.793)	180	180	151	151	238	238	175	175	264	264	243	243	288	288	231	231	249	249	196	196
SS69		180	180	151	151	247	247	179	179	264	264	243	243	304	304	231	231	245	245	189	189
SS70		180	180	151	151	238	238	175	175	264	264	243	243	288	288	224	224	245	245	182	182
SS72		180	180	151	151	247	247	179	179	264	264	243	243	304	304	231	231	231	231	196	196
SS73		180	180	146	146	241	241	179	179	264	264	250	250	288	288	231	231	243	243	189	189
SS81		180	180	151	151	247	247	179	179	264	264	243	243	288	288	231	231	245	245	189	189
SS101		180	180	151	151	238	238	179	179	264	264	243	243	288	288	224	224	245	245	182	182
SS102		180	180	-1	-1	238	238	179	179	264	264	243	243	-1	-1	231	231	251	251	-1	-1
SS104		180	180	151	151	238	238	179	179	264	264	243	243	288	288	231	231	241	241	182	182
SS114		180	180	151	151	238	238	179	179	264	264	243	243	-1	-1	224	224	245	245	182	182
SS116		180	180	151	151	238	238	175	175	264	264	243	243	288	288	231	231	245	245	182	182
SS138		180	180	151	151	238	238	179	179	264	264	243	243	288	288	231	231	241	241	182	182
SS329		180	180	151	151	247	247	179	179	264	264	243	243	304	304	231	231	247	247	189	189
SS439		180	180	146	146	238	238	179	179	264	264	243	243	288	288	231	231	251	251	182	182
SS440		180	180	146	146	247	247	179	179	264	264	243	243	288	288	231	231	251	251	189	189
SS535		180	180	146	146	247	247	179	179	264	264	243	243	288	288	231	231	245	245	189	189
SS71		180	180	151	151	238	238	179	179	264	264	243	243	288	288	224	224	245	245	182	182
SS75		180	180	151	151	238	238	179	179	264	264	243	243	288	288	224	224	245	245	182	182
