# Supplementary material for: Population Structure of Mountain Pine Beetle Symbiont Leptographium longiclavatum and the Implication on the Multipartite Beetle-Fungi Relationships
Source: PLoS One. 2014 Aug 25;9(8):e105455. doi: 10.1371/journal.pone.0105455 (PMC4143264; doi:10.1371/journal.pone.0105455)
Supplement: Table S2 — Prior distributions and the demographic and historical parameters estimated in DIY ABC analyses. (N: effective population size; t: divergence time in terms of generation time; r: rate of admixture; μ: mutation rate; P: parameter of geometric distribution; μSNI: mutation rate in single nucleotide instability). (XLSX) [file pone.0105455.s007.xlsx]

## Sheet: suppl.Table2
suppl. Table2 Prior distributions and the demographic and historical parameters estimated in DIYABC analyses. (N: effective population size; t: divergence time in terms of generation time; r: rate of admixture; µ: mutation rate; P: parameter of geometric distribution; µSNI: mutation rate in single nucleotide instability)
Posterior parameters estimation under scenario 3
Number of simulate data set:	1500393
Number of selected data sets:	15003
Parameter	Priors	mean	median	mode	q025	q050	q250	q750	q950	q975
N1 - 'BC'	10 - 15,000	5890	5580	5260	2050	2520	4190	7220	10400	11700
N2 - 'Rocky'	10 - 8,000	3630	3450	2910	1100	1360	2440	4630	6610	7230
N3 - 'Epidemic/North'	10 - 6,000	1210	980	548	205	271	602	1540	2970	3690
ta	10 - 3,000	264	161	59.9	23.9	32.7	85.8	298	848	1240
ra	0.001 - 0.999	0.446	0.438	0.416	0.0404	0.0748	0.279	0.598	0.864	0.924
tb	10 - 6,000	1320	1010	560	237	302	623	1640	3570	4450
Mean umic_1	-	0.000138	0.000122	0.0001	0.0001	0.0001	0.000108	0.000148	0.00023	0.000278
Mean Pmic_1	-	0.18	0.173	0.13	0.103	0.107	0.136	0.22	0.275	0.286
Mean snimic_1	-	1.43e-06	4.77e-07	1.44e-08	1.44e-08	1.91e-08	9.95e-08	1.93e-06	6.25e-06	7.63e-06
