# Supplementary material for: Population Structure of Mountain Pine Beetle Symbiont Leptographium longiclavatum and the Implication on the Multipartite Beetle-Fungi Relationships
Source: PLoS One. 2014 Aug 25;9(8):e105455. doi: 10.1371/journal.pone.0105455 (PMC4143264; doi:10.1371/journal.pone.0105455)
Supplement: Table S3 — Admixture analysis for 218 individuals of L. longiclavatum from 17 locations: average membership coefficients in three clusters inferred from STRUCTURE. (XLSX) [file pone.0105455.s008.xlsx]

## Sheet: suppl. Table3
Table S3.	Admixture analysis for 218 individuals of L. longiclavatum from 17 locations: average membership coefficients in three clusters inferred from STRUCTURE
			% Assignment to clusters
Number	Isolates code	Locations	Rocky	North	BC
1	917AW2-2	BurnsLake	0.004	0.116	0.88
2	927EW2-1		0.002	0.627	0.371
3	927EW1-1		0.002	0.102	0.895
4	924AG-2		0.002	0.462	0.536
5	922EW2-1		0.003	0.037	0.96
6	925EG-2		0.032	0.615	0.353
7	927EG.2		0.01	0.7	0.29
8	922AG.2		0.005	0.42	0.576
9	981AW2-2	Quesnel	0.015	0.093	0.891
10	985EW2-1		0.011	0.56	0.429
11	990AW2-1		0.009	0.083	0.908
12	981EW1-1		0.019	0.544	0.437
13	973AW2-2		0.028	0.585	0.387
14	988AW2-2		0.015	0.348	0.637
15	990EW1.2		0.207	0.595	0.198
16	981EW2.2		0.011	0.298	0.692
17	980EW1.2		0.011	0.282	0.707
18	989EW2.1		0.874	0.051	0.075
19	985AMPBPC-2		0.016	0.194	0.79
20	957AW1-2	Prince George	0.014	0.194	0.792
21	953AW2-2		0.01	0.052	0.938
22	949AW1-2		0.011	0.14	0.849
23	951EW2-1		0.019	0.015	0.966
24	960AG-2		0.039	0.032	0.929
25	955AW1-1		0.028	0.063	0.909
26	957AW1-1		0.009	0.136	0.855
27	959EW1-2		0.008	0.359	0.633
28	959AW1-1		0.012	0.639	0.349
29	960EG-2		0.02	0.53	0.451
30	959EW1.1		0.011	0.558	0.431
31	952AG1		0.036	0.278	0.686
32	957AW2.2		0.935	0.022	0.043
33	959EW2.2		0.014	0.134	0.853
34	933AW2.2		0.929	0.027	0.045
35	955AW1.2		0.08	0.27	0.65
36	954EW1.2		0.574	0.266	0.159
37	SL-Kw1436	Kamloops	0.055	0.011	0.934
38	SL-Kw1448		0.039	0.009	0.952
39	SL-Kw439		0.094	0.457	0.45
40	Kw3801		0.459	0.038	0.502
41	Kw3802		0.908	0.021	0.071
42	SLK217		0.685	0.258	0.057
43	Kw4815		0.708	0.016	0.276
44	SL-Kw1437		0.056	0.009	0.935
45	SL-Kw1434		0.255	0.142	0.603
46	SLK43		0.681	0.009	0.31
47	SL-Kw402		0.506	0.047	0.448
48	SL-Ww1436		0.098	0.015	0.887
49	SL-Kw1424		0.148	0.021	0.831
50	SL-K215		0.841	0.016	0.142
51	KW4810		0.52	0.027	0.453
52	SLKw1402		0.795	0.07	0.134
53	893AW1-1M		0.927	0.01	0.063
54	885AW1-1M		0.443	0.008	0.549
55	889AW1-1M		0.057	0.012	0.931
56	898AEG-1M		0.062	0.096	0.842
57	896aw2-1M		0.916	0.007	0.077
58	871AW1.2M		0.819	0.017	0.164
59	11-106-LE-G-1	Merritt	0.035	0.008	0.957
60	11-106-LE-G-2c7		0.02	0.005	0.975
61	11-125-PA-G-110		0.782	0.055	0.164
62	11-125-PA-G-212		0.042	0.23	0.727
63	9-125-PA-G-11		0.72	0.009	0.271
64	14-24-LE-G-1		0.089	0.01	0.901
65	14-8-PA-G-1		0.337	0.029	0.634
66	11-106-LE-G-2a5		0.035	0.011	0.955
67	29-8-LE-G-22A-1		0.368	0.022	0.61
68	14.24.PA.G.3		0.704	0.124	0.172
69	6.125.PA.G.3		0.09	0.44	0.47
70	9.123.LE.G.1		0.793	0.07	0.137
71	6.125.LE.G.1		0.023	0.019	0.957
72	28.84.PA.G.2		0.223	0.01	0.767
73	SLWg408	Williams Lake	0.107	0.002	0.891
74	SLWw407		0.07	0	0.929
75	SLWw416		0.032	0.001	0.967
76	SLWw406		0.016	0.001	0.983
77	SLWw420		0.83	0	0.17
78	SLWw417		0.01	0.002	0.988
79	SLWw409		0.981	0	0.019
80	SLWw410		0.007	0.001	0.992
81	SLWw419		0.007	0.002	0.991
82	SLWg603		0.988	0	0.012
83	SLWw412		0.009	0.002	0.989
84	SLWw422		0.986	0	0.014
85	SLWg401		0.841	0	0.159
86	SLWw414		0.013	0.005	0.982
87	SLWw411		0.008	0.001	0.991
88	SLWw426		0.014	0.003	0.983
89	SLWg403		0.977	0	0.023
90	SLWw404		0.334	0.15	0.516
91	SLWg003		0.982	0	0.018
92	SLWw413		0.016	0.01	0.974
93	SLWw001		0.972	0	0.028
94	10-02-08AWASH	Valemount	0.061	0.928	0
95	SS485		0.891	0.102	0.006
96	SS486		0.058	0.05	0.891
97	SS489		0.955	0.041	0.004
98	SS492		0.027	0.965	0.008
99	SS493		0.023	0.972	0.005
100	SS495		0.371	0.623	0.007
101	SS508		0.966	0.024	0.01
102	SS487	Golden	0.102	0.877	0.02
103	SS488		0.248	0.725	0.028
104	SS494		0.051	0.929	0.02
105	SS504		0.869	0.116	0.016
106	SS507		0.055	0.237	0.708
107	SS509		0.109	0.553	0.338
108	SS537		0.873	0.113	0.014
109	SS490	Yoho	0.034	0.95	0.017
110	SS491		0.05	0.826	0.124
111	SS502		0.959	0.037	0.004
112	SS505		0.926	0.068	0.006
113	SS506		0.068	0.925	0.007
114	SS45	Canmore	0.101	0.816	0.083
115	SS50		0.034	0.951	0.015
116	SS171		0.974	0.023	0.003
117	SS202		0.063	0.31	0.626
118	SS220		0.124	0.872	0.004
119	SS279		0.954	0.042	0.005
120	SS291		0.951	0.043	0.006
121	SS327		0.124	0.868	0.007
122	SS335		0.969	0.026	0.005
123	SS340		0.927	0.057	0.015
124	SS458		0.734	0.258	0.008
125	SS42	Sparwood	0.984	0.011	0.006
126	SS49		0.984	0.01	0.006
127	SS497		0.983	0.012	0.005
128	SS501		0.736	0.153	0.111
129	SS503		0.924	0.028	0.048
130	SS531		0.983	0.012	0.005
131	SS351	Crowsnest Pass	0.964	0.034	0.002
132	SS360		0.907	0.086	0.006
133	SS425		0.063	0.93	0.007
134	SS426		0.945	0.043	0.012
135	SS534		0.029	0.967	0.004
136	SS118	Fairview	0.004	0.995	0.001
137	SS119		0.003	0.995	0.002
138	SS121		0.009	0.974	0.017
139	SS125		0.01	0.974	0.016
140	SS128		0.022	0.978	0.001
141	SS129		0.975	0.024	0.001
142	SS130		0.007	0.993	0.001
143	SS133		0.005	0.994	0.001
144	SS144		0.003	0.996	0.001
145	SS212		0.004	0.995	0.002
146	SS233		0.007	0.992	0.001
147	SS234		0.003	0.995	0.001
148	SS250		0.955	0.044	0.001
149	SS259		0.004	0.996	0.001
150	SS126	Fox Creek	0.004	0.995	0.002
151	SS131		0.007	0.991	0.001
152	SS132		0.009	0.989	0.002
153	SS199		0.005	0.993	0.002
154	SS208		0.004	0.995	0.001
155	SS240		0.945	0.053	0.001
156	SS252		0.007	0.99	0.003
157	SS253		0.884	0.113	0.003
158	SS354		0.016	0.979	0.005
159	SS379		0.003	0.995	0.002
160	SS381		0.004	0.994	0.002
161	SS385		0.004	0.994	0.001
162	SS422		0.003	0.996	0.001
163	SS424		0.004	0.993	0.003
164	SS428		0.006	0.992	0.002
165	SS7	Tumbler Ridge	0.026	0.973	0
166	SS167		0.124	0.876	0
167	SS173		0.013	0.987	0
168	SS174		0.009	0.991	0
169	SS175		0.031	0.969	0
170	SS176		0.938	0.062	0
171	SS211		0.01	0.99	0
172	SS241		0.008	0.992	0
173	SS242		0.883	0.117	0
174	SS246		0.008	0.992	0
175	SS248		0.023	0.977	0
176	SS275		0.018	0.982	0
177	SS276		0.013	0.987	0
178	SS277		0.014	0.986	0
179	SS347		0.015	0.985	0
180	SS356		0.011	0.989	0
181	08-01-06APHL		0.011	0.989	0
182	SS27	Grande Prairie	0.004	0.803	0.193
183	SS28		0.001	0.996	0.003
184	SS39		0.001	0.996	0.003
185	SS48		0.929	0.068	0.003
186	SS64		0.017	0.878	0.105
187	SS65		0.001	0.995	0.004
188	SS66		0.002	0.995	0.003
189	SS308		0.002	0.992	0.005
190	SS337		0.001	0.989	0.01
191	SS344		0.002	0.992	0.007
192	SS345		0.002	0.994	0.004
193	SS369		0.001	0.997	0.002
194	SS372		0.024	0.973	0.003
195	SS386		0.001	0.993	0.006
196	SS441		0.001	0.995	0.004
197	SS454		0.001	0.995	0.004
198	SS462		0.006	0.12	0.874
199	SS465		0.001	0.996	0.003
200	SS467		0.001	0.995	0.004
201	SS468		0.001	0.995	0.004
202	SS62	Kakwa	0.031	0.956	0.013
203	SS63		0.8	0.135	0.065
204	SS69		0.029	0.963	0.008
205	SS70		0.207	0.789	0.005
206	SS72		0.293	0.637	0.07
207	SS73		0.044	0.125	0.831
208	SS81		0.017	0.975	0.008
209	SS101		0.026	0.969	0.005
210	SS102		0.052	0.511	0.438
211	SS104		0.337	0.653	0.009
212	SS114		0.051	0.941	0.009
213	SS116		0.152	0.843	0.006
214	SS138		0.339	0.652	0.009
215	SS329		0.04	0.949	0.011
216	SS439		0.015	0.974	0.01
217	SS440		0.014	0.971	0.015
218	SS535		0.014	0.976	0.01
